# Supplementary material for: PCDD/Fs and DL-PCBs in Chinese Mitten Crab (Eriocheir sinensis) and Its Farming Environment in Shanghai, China
Source: Foods. 2022 Aug 24;11(17):2556. doi: 10.3390/foods11172556 (PMC9455688; doi:10.3390/foods11172556)
Supplement: Supplementary file 1 [file foods-11-02556-s001.zip]

Archive with 1 entries (1 files):
- foods-1851665-supplementary.pdf
